# Supplementary material for: Lysyl oxidase-like 1 predicts the prognosis of patients with primary glioblastoma and promotes tumor invasion via EMT pathway
Source: PeerJ. 2024 Jul 5;12:e17579. doi: 10.7717/peerj.17579 (PMC11229686; doi:10.7717/peerj.17579)
Supplement: Supplemental Information 1 [file peerj-12-17579-s001.xlsx]

## Sheet: sheet1
Study ID	Patient ID	OS_STATUS	status	OS_MONTHS	LOXL alteration
gbm_columbia_2019	gbm_columbia_2019_NU_14	0:LIVING	0	6.6	0
gbm_columbia_2019	gbm_columbia_2019_NU_17	0:LIVING	0	8	0
gbm_columbia_2019	gbm_columbia_2019_NU_4	0:LIVING	0	8.5	0
gbm_columbia_2019	gbm_columbia_2019_NU_16	0:LIVING	0	8.8	0
gbm_columbia_2019	gbm_columbia_2019_NU_10	0:LIVING	0	9.2	0
gbm_columbia_2019	gbm_columbia_2019_21	0:LIVING	0	10.3	0
gbm_columbia_2019	gbm_columbia_2019_NU_1	0:LIVING	0	10.4	0
gbm_columbia_2019	gbm_columbia_2019_NU_5	0:LIVING	0	10.4	0
gbm_columbia_2019	gbm_columbia_2019_NU_11	0:LIVING	0	13.1	0
gbm_columbia_2019	gbm_columbia_2019_NU_12	0:LIVING	0	13.6	0
gbm_columbia_2019	gbm_columbia_2019_108	0:LIVING	0	14.8	0
gbm_columbia_2019	gbm_columbia_2019_110	0:LIVING	0	14.8	0
gbm_columbia_2019	gbm_columbia_2019_69	0:LIVING	0	15.3	0
gbm_columbia_2019	gbm_columbia_2019_71	0:LIVING	0	15.9	0
gbm_columbia_2019	gbm_columbia_2019_NU_8	0:LIVING	0	18.6	0
gbm_columbia_2019	gbm_columbia_2019_56	0:LIVING	0	19.6	0
gbm_columbia_2019	gbm_columbia_2019_NU_7	0:LIVING	0	21.4	0
gbm_columbia_2019	gbm_columbia_2019_107	0:LIVING	0	23	0
gbm_columbia_2019	gbm_columbia_2019_NU_2	0:LIVING	0	23	0
gbm_columbia_2019	gbm_columbia_2019_NU_13	0:LIVING	0	25.4	0
gbm_columbia_2019	gbm_columbia_2019_53	0:LIVING	0	31.3	0
gbm_columbia_2019	gbm_columbia_2019_20	0:LIVING	0	34	0
gbm_columbia_2019	gbm_columbia_2019_NU_9	0:LIVING	0	36.9	0
gbm_columbia_2019	gbm_columbia_2019_NU_19	0:LIVING	0	43.1	0
gbm_columbia_2019	gbm_columbia_2019_101	0:LIVING	0	45.6	0
gbm_columbia_2019	gbm_columbia_2019_25	0:LIVING	0	53.5	0
gbm_columbia_2019	gbm_columbia_2019_13	0:LIVING	0	55.6	0
gbm_columbia_2019	gbm_columbia_2019_55	1:DECEASED	1	23.1	0
gbm_columbia_2019	gbm_columbia_2019_102	1:DECEASED	1	24	0
gbm_columbia_2019	gbm_columbia_2019_3	1:DECEASED	1	25.4	0
gbm_columbia_2019	gbm_columbia_2019_105	1:DECEASED	1	26.6	0
gbm_columbia_2019	gbm_columbia_2019_24	1:DECEASED	1	36.6	0
gbm_columbia_2019	gbm_columbia_2019_46	1:DECEASED	1	45.4	0
gbm_columbia_2019	gbm_columbia_2019_104	1:DECEASED	1	46.5	0
gbm_columbia_2019	gbm_columbia_2019_100	1:DECEASED	1	46.8	0
gbm_columbia_2019	gbm_columbia_2019_NU_18	0:LIVING	0	4.3	0
gbm_columbia_2019	gbm_columbia_2019_NU_21	0:LIVING	0	4.5	0
gbm_columbia_2019	gbm_columbia_2019_NU_20	0:LIVING	0	5	0
gbm_columbia_2019	gbm_columbia_2019_103	1:DECEASED	1	14.4	0
gbm_columbia_2019	gbm_columbia_2019_106	1:DECEASED	1	20.6	0
gbm_mayo_pdx_sarkaria_2019	Mayo-PDX-Sarkaria-280	0:LIVING	0	8.04	0
gbm_mayo_pdx_sarkaria_2019	Mayo-PDX-Sarkaria-201	0:LIVING	0	11.88	0
gbm_mayo_pdx_sarkaria_2019	Mayo-PDX-Sarkaria-242	0:LIVING	0	13.92	0
gbm_mayo_pdx_sarkaria_2019	Mayo-PDX-Sarkaria-241	0:LIVING	0	15.24	0
gbm_mayo_pdx_sarkaria_2019	Mayo-PDX-Sarkaria-247	0:LIVING	0	18	0
gbm_mayo_pdx_sarkaria_2019	Mayo-PDX-Sarkaria-187	0:LIVING	0	19.56	0
gbm_mayo_pdx_sarkaria_2019	Mayo-PDX-Sarkaria-206	0:LIVING	0	35.4	0
gbm_mayo_pdx_sarkaria_2019	Mayo-PDX-Sarkaria-146	1:DECEASED	1	21.48	0
gbm_mayo_pdx_sarkaria_2019	Mayo-PDX-Sarkaria-66	1:DECEASED	1	22.08	0
gbm_mayo_pdx_sarkaria_2019	Mayo-PDX-Sarkaria-168	1:DECEASED	1	23.76	0
gbm_mayo_pdx_sarkaria_2019	Mayo-PDX-Sarkaria-67	1:DECEASED	1	23.88	0
gbm_mayo_pdx_sarkaria_2019	Mayo-PDX-Sarkaria-118	1:DECEASED	1	24.24	0
gbm_mayo_pdx_sarkaria_2019	Mayo-PDX-Sarkaria-75	1:DECEASED	1	24.84	0
gbm_mayo_pdx_sarkaria_2019	Mayo-PDX-Sarkaria-196	1:DECEASED	1	24.96	0
gbm_mayo_pdx_sarkaria_2019	Mayo-PDX-Sarkaria-170	1:DECEASED	1	25.44	0
gbm_mayo_pdx_sarkaria_2019	Mayo-PDX-Sarkaria-110	1:DECEASED	1	25.92	0
gbm_mayo_pdx_sarkaria_2019	Mayo-PDX-Sarkaria-195	1:DECEASED	1	26.04	0
gbm_mayo_pdx_sarkaria_2019	Mayo-PDX-Sarkaria-209	1:DECEASED	1	26.04	0
gbm_mayo_pdx_sarkaria_2019	Mayo-PDX-Sarkaria-39	1:DECEASED	1	28.92	0
gbm_mayo_pdx_sarkaria_2019	Mayo-PDX-Sarkaria-164	1:DECEASED	1	29.64	0
gbm_mayo_pdx_sarkaria_2019	Mayo-PDX-Sarkaria-177	1:DECEASED	1	29.76	0
gbm_mayo_pdx_sarkaria_2019	Mayo-PDX-Sarkaria-182	1:DECEASED	1	29.88	0
gbm_mayo_pdx_sarkaria_2019	Mayo-PDX-Sarkaria-10	1:DECEASED	1	30	0
gbm_mayo_pdx_sarkaria_2019	Mayo-PDX-Sarkaria-5	1:DECEASED	1	30.84	0
gbm_mayo_pdx_sarkaria_2019	Mayo-PDX-Sarkaria-231	1:DECEASED	1	33	0
gbm_mayo_pdx_sarkaria_2019	Mayo-PDX-Sarkaria-61	1:DECEASED	1	34.56	0
gbm_mayo_pdx_sarkaria_2019	Mayo-PDX-Sarkaria-76	1:DECEASED	1	38.76	0
gbm_mayo_pdx_sarkaria_2019	Mayo-PDX-Sarkaria-228	1:DECEASED	1	44.4	0
gbm_mayo_pdx_sarkaria_2019	Mayo-PDX-Sarkaria-134	1:DECEASED	1	44.76	0
gbm_mayo_pdx_sarkaria_2019	Mayo-PDX-Sarkaria-114	1:DECEASED	1	44.88	0
gbm_mayo_pdx_sarkaria_2019	Mayo-PDX-Sarkaria-137	1:DECEASED	1	45.96	0
gbm_mayo_pdx_sarkaria_2019	Mayo-PDX-Sarkaria-143	1:DECEASED	1	51.12	0
gbm_mayo_pdx_sarkaria_2019	Mayo-PDX-Sarkaria-155	1:DECEASED	1	55.2	0
gbm_mayo_pdx_sarkaria_2019	Mayo-PDX-Sarkaria-218	1:DECEASED	1	69	0
gbm_mayo_pdx_sarkaria_2019	Mayo-PDX-Sarkaria-84	1:DECEASED	1	75.6	0
gbm_mayo_pdx_sarkaria_2019	Mayo-PDX-Sarkaria-154	1:DECEASED	1	126.36	0
gbm_mayo_pdx_sarkaria_2019	Mayo-PDX-Sarkaria-237	1:DECEASED	1	263.52	0
gbm_mayo_pdx_sarkaria_2019	Mayo-PDX-Sarkaria-122	1:DECEASED	1	13.32	0
gbm_mayo_pdx_sarkaria_2019	Mayo-PDX-Sarkaria-159	1:DECEASED	1	13.44	0
gbm_mayo_pdx_sarkaria_2019	Mayo-PDX-Sarkaria-279	1:DECEASED	1	13.56	0
gbm_mayo_pdx_sarkaria_2019	Mayo-PDX-Sarkaria-132	1:DECEASED	1	14.52	0
gbm_mayo_pdx_sarkaria_2019	Mayo-PDX-Sarkaria-150	1:DECEASED	1	14.64	0
gbm_mayo_pdx_sarkaria_2019	Mayo-PDX-Sarkaria-264	1:DECEASED	1	15.12	0
gbm_mayo_pdx_sarkaria_2019	Mayo-PDX-Sarkaria-157	1:DECEASED	1	15.6	0
gbm_mayo_pdx_sarkaria_2019	Mayo-PDX-Sarkaria-129	1:DECEASED	1	15.96	0
gbm_mayo_pdx_sarkaria_2019	Mayo-PDX-Sarkaria-63	1:DECEASED	1	16.08	0
gbm_mayo_pdx_sarkaria_2019	Mayo-PDX-Sarkaria-8	1:DECEASED	1	16.08	0
gbm_mayo_pdx_sarkaria_2019	Mayo-PDX-Sarkaria-38	1:DECEASED	1	16.56	0
gbm_mayo_pdx_sarkaria_2019	Mayo-PDX-Sarkaria-44	1:DECEASED	1	16.8	0
gbm_mayo_pdx_sarkaria_2019	Mayo-PDX-Sarkaria-91	1:DECEASED	1	17.28	0
gbm_mayo_pdx_sarkaria_2019	Mayo-PDX-Sarkaria-126	1:DECEASED	1	17.88	0
gbm_mayo_pdx_sarkaria_2019	Mayo-PDX-Sarkaria-156	1:DECEASED	1	18	0
gbm_mayo_pdx_sarkaria_2019	Mayo-PDX-Sarkaria-46	1:DECEASED	1	18.72	0
gbm_mayo_pdx_sarkaria_2019	Mayo-PDX-Sarkaria-125	1:DECEASED	1	19.32	0
gbm_mayo_pdx_sarkaria_2019	Mayo-PDX-Sarkaria-232	1:DECEASED	1	19.56	0
gbm_mayo_pdx_sarkaria_2019	Mayo-PDX-Sarkaria-184	1:DECEASED	1	20.52	0
gbm_mayo_pdx_sarkaria_2019	Mayo-PDX-Sarkaria-229	1:DECEASED	1	20.52	0
gbm_mayo_pdx_sarkaria_2019	Mayo-PDX-Sarkaria-238	1:DECEASED	1	20.76	0
gbm_tcga_pan_can_atlas_2018	TCGA-06-2564	0:LIVING	0	5.95062	0
gbm_tcga_pan_can_atlas_2018	TCGA-19-1387	0:LIVING	0	5.95062	0
gbm_tcga_pan_can_atlas_2018	TCGA-06-5858	0:LIVING	0	6.14788	0
gbm_tcga_pan_can_atlas_2018	TCGA-16-1460	0:LIVING	0	6.41089	0
gbm_tcga_pan_can_atlas_2018	TCGA-06-0877	0:LIVING	0	6.70678	0
gbm_tcga_pan_can_atlas_2018	TCGA-28-2506	0:LIVING	0	6.73965	0
gbm_tcga_pan_can_atlas_2018	TCGA-19-4065	0:LIVING	0	7.03554	0
gbm_tcga_pan_can_atlas_2018	TCGA-26-1443	0:LIVING	0	7.13417	0
gbm_tcga_pan_can_atlas_2018	TCGA-06-0878	0:LIVING	0	7.16704	0
gbm_tcga_pan_can_atlas_2018	TCGA-14-1829	0:LIVING	0	7.16704	0
gbm_tcga_pan_can_atlas_2018	TCGA-19-1786	0:LIVING	0	7.16704	0
gbm_tcga_pan_can_atlas_2018	TCGA-28-2513	0:LIVING	0	7.29855	0
gbm_tcga_pan_can_atlas_2018	TCGA-74-6584	0:LIVING	0	7.49581	0
gbm_tcga_pan_can_atlas_2018	TCGA-19-2623	0:LIVING	0	7.52868	0
gbm_tcga_pan_can_atlas_2018	TCGA-28-1751	0:LIVING	0	7.62731	0
gbm_tcga_pan_can_atlas_2018	TCGA-06-6389	0:LIVING	0	7.7917	0
gbm_tcga_pan_can_atlas_2018	TCGA-26-6173	0:LIVING	0	7.9232	0
gbm_tcga_pan_can_atlas_2018	TCGA-14-2555	0:LIVING	0	7.95608	0
gbm_tcga_pan_can_atlas_2018	TCGA-74-6581	0:LIVING	0	8.21909	0
gbm_tcga_pan_can_atlas_2018	TCGA-06-6695	0:LIVING	0	8.31772	0
gbm_tcga_pan_can_atlas_2018	TCGA-28-1750	0:LIVING	0	8.35059	0
gbm_tcga_pan_can_atlas_2018	TCGA-28-1752	0:LIVING	0	8.4821	0
gbm_tcga_pan_can_atlas_2018	TCGA-06-5415	0:LIVING	0	8.54785	0
gbm_tcga_pan_can_atlas_2018	TCGA-19-0960	0:LIVING	0	8.6136	0
gbm_tcga_pan_can_atlas_2018	TCGA-06-5413	0:LIVING	0	8.81086	0
gbm_tcga_pan_can_atlas_2018	TCGA-41-2573	0:LIVING	0	8.94237	0
gbm_tcga_pan_can_atlas_2018	TCGA-06-5414	0:LIVING	0	8.97524	0
gbm_tcga_pan_can_atlas_2018	TCGA-28-1749	0:LIVING	0	9.20538	0
gbm_tcga_pan_can_atlas_2018	TCGA-26-5132	0:LIVING	0	9.40264	0
gbm_tcga_pan_can_atlas_2018	TCGA-19-2619	0:LIVING	0	9.66565	0
gbm_tcga_pan_can_atlas_2018	TCGA-26-1440	0:LIVING	0	9.7314	0
gbm_tcga_pan_can_atlas_2018	TCGA-26-1438	0:LIVING	0	10.0273	0
gbm_tcga_pan_can_atlas_2018	TCGA-19-0955	0:LIVING	0	11.7697	0
gbm_tcga_pan_can_atlas_2018	TCGA-28-5211	0:LIVING	0	11.7697	0
gbm_tcga_pan_can_atlas_2018	TCGA-06-6697	0:LIVING	0	12.8547	0
gbm_tcga_pan_can_atlas_2018	TCGA-28-5216	0:LIVING	0	13.6437	0
gbm_tcga_pan_can_atlas_2018	TCGA-74-6578	0:LIVING	0	14.3341	0
gbm_tcga_pan_can_atlas_2018	TCGA-28-5209	0:LIVING	0	14.5313	0
gbm_tcga_pan_can_atlas_2018	TCGA-26-5133	0:LIVING	0	14.8601	0
gbm_tcga_pan_can_atlas_2018	TCGA-02-2483	0:LIVING	0	15.3204	0
gbm_tcga_pan_can_atlas_2018	TCGA-02-2485	0:LIVING	0	15.4519	0
gbm_tcga_pan_can_atlas_2018	TCGA-06-A7TL	0:LIVING	0	17.7204	0
gbm_tcga_pan_can_atlas_2018	TCGA-81-5911	0:LIVING	0	17.7204	0
gbm_tcga_pan_can_atlas_2018	TCGA-19-A60I	0:LIVING	0	17.7861	0
gbm_tcga_pan_can_atlas_2018	TCGA-15-1446	0:LIVING	0	19.1012	0
gbm_tcga_pan_can_atlas_2018	TCGA-26-A7UX	0:LIVING	0	19.3313	0
gbm_tcga_pan_can_atlas_2018	TCGA-32-4213	0:LIVING	0	19.8573	0
gbm_tcga_pan_can_atlas_2018	TCGA-74-6575	0:LIVING	0	20.9094	0
gbm_tcga_pan_can_atlas_2018	TCGA-32-4208	0:LIVING	0	21.1395	0
gbm_tcga_pan_can_atlas_2018	TCGA-28-5219	0:LIVING	0	22.6847	0
gbm_tcga_pan_can_atlas_2018	TCGA-32-2634	0:LIVING	0	22.7833	0
gbm_tcga_pan_can_atlas_2018	TCGA-02-0070	0:LIVING	0	25.0518	0
gbm_tcga_pan_can_atlas_2018	TCGA-4W-AA9T	0:LIVING	0	25.5778	0
gbm_tcga_pan_can_atlas_2018	TCGA-16-0849	0:LIVING	0	26.0709	0
gbm_tcga_pan_can_atlas_2018	TCGA-87-5896	0:LIVING	0	26.3011	0
gbm_tcga_pan_can_atlas_2018	TCGA-06-A5U0	0:LIVING	0	26.7942	0
gbm_tcga_pan_can_atlas_2018	TCGA-19-A6J5	0:LIVING	0	28.5367	0
gbm_tcga_pan_can_atlas_2018	TCGA-02-0069	0:LIVING	0	28.7011	0
gbm_tcga_pan_can_atlas_2018	TCGA-06-2563	0:LIVING	0	30.6408	0
gbm_tcga_pan_can_atlas_2018	TCGA-28-5213	0:LIVING	0	31.2654	0
gbm_tcga_pan_can_atlas_2018	TCGA-26-1442	0:LIVING	0	31.3312	0
gbm_tcga_pan_can_atlas_2018	TCGA-06-2570	0:LIVING	0	31.4955	0
gbm_tcga_pan_can_atlas_2018	TCGA-06-1805	0:LIVING	0	33.8955	0
gbm_tcga_pan_can_atlas_2018	TCGA-76-6664	0:LIVING	0	36.1969	0
gbm_tcga_pan_can_atlas_2018	TCGA-14-1456	0:LIVING	0	40.9639	0
gbm_tcga_pan_can_atlas_2018	TCGA-06-0875	0:LIVING	0	43.4625	0
gbm_tcga_pan_can_atlas_2018	TCGA-06-0876	0:LIVING	0	46.1913	0
gbm_tcga_pan_can_atlas_2018	TCGA-15-1447	0:LIVING	0	53.1939	0
gbm_tcga_pan_can_atlas_2018	TCGA-02-0087	0:LIVING	0	57.7638	0
gbm_tcga_pan_can_atlas_2018	TCGA-14-1450	0:LIVING	0	58.7829	0
gbm_tcga_pan_can_atlas_2018	TCGA-06-0185	0:LIVING	0	73.8403	0
gbm_tcga_pan_can_atlas_2018	TCGA-06-0176	0:LIVING	0	91.0017	0
gbm_tcga_pan_can_atlas_2018	TCGA-02-0113	0:LIVING	0	92.6456	0
gbm_tcga_pan_can_atlas_2018	TCGA-32-1973	1:DECEASED	1	21.0737	0
gbm_tcga_pan_can_atlas_2018	TCGA-16-1062	1:DECEASED	1	21.2381	0
gbm_tcga_pan_can_atlas_2018	TCGA-27-1835	1:DECEASED	1	21.3039	0
gbm_tcga_pan_can_atlas_2018	TCGA-12-1092	1:DECEASED	1	21.7313	0
gbm_tcga_pan_can_atlas_2018	TCGA-19-0957	1:DECEASED	1	21.8957	0
gbm_tcga_pan_can_atlas_2018	TCGA-12-1597	1:DECEASED	1	22.1915	0
gbm_tcga_pan_can_atlas_2018	TCGA-08-0358	1:DECEASED	1	22.2902	0
gbm_tcga_pan_can_atlas_2018	TCGA-19-5956	1:DECEASED	1	22.4874	0
gbm_tcga_pan_can_atlas_2018	TCGA-08-0244	1:DECEASED	1	22.6847	0
gbm_tcga_pan_can_atlas_2018	TCGA-02-0083	1:DECEASED	1	22.7176	0
gbm_tcga_pan_can_atlas_2018	TCGA-06-0128	1:DECEASED	1	22.7176	0
gbm_tcga_pan_can_atlas_2018	TCGA-14-0786	1:DECEASED	1	23.0463	0
gbm_tcga_pan_can_atlas_2018	TCGA-14-1451	1:DECEASED	1	23.1121	0
gbm_tcga_pan_can_atlas_2018	TCGA-02-0007	1:DECEASED	1	23.1778	0
gbm_tcga_pan_can_atlas_2018	TCGA-02-0111	1:DECEASED	1	23.1778	0
gbm_tcga_pan_can_atlas_2018	TCGA-28-5214	1:DECEASED	1	23.4408	0
gbm_tcga_pan_can_atlas_2018	TCGA-12-0822	1:DECEASED	1	23.5066	0
gbm_tcga_pan_can_atlas_2018	TCGA-06-0650	1:DECEASED	1	23.5723	0
gbm_tcga_pan_can_atlas_2018	TCGA-76-6661	1:DECEASED	1	23.9011	0
gbm_tcga_pan_can_atlas_2018	TCGA-06-1084	1:DECEASED	1	23.934	0
gbm_tcga_pan_can_atlas_2018	TCGA-06-0216	1:DECEASED	1	24.1641	0
gbm_tcga_pan_can_atlas_2018	TCGA-06-0138	1:DECEASED	1	24.2299	0
gbm_tcga_pan_can_atlas_2018	TCGA-19-2629	1:DECEASED	1	24.2299	0
gbm_tcga_pan_can_atlas_2018	TCGA-27-1833	1:DECEASED	1	24.2299	0
gbm_tcga_pan_can_atlas_2018	TCGA-08-0355	1:DECEASED	1	24.5586	0
gbm_tcga_pan_can_atlas_2018	TCGA-02-0026	1:DECEASED	1	24.5915	0
gbm_tcga_pan_can_atlas_2018	TCGA-27-2518	1:DECEASED	1	24.7559	0
gbm_tcga_pan_can_atlas_2018	TCGA-12-0819	1:DECEASED	1	24.7888	0
gbm_tcga_pan_can_atlas_2018	TCGA-02-0337	1:DECEASED	1	25.1175	0
gbm_tcga_pan_can_atlas_2018	TCGA-32-2638	1:DECEASED	1	25.1833	0
gbm_tcga_pan_can_atlas_2018	TCGA-06-0132	1:DECEASED	1	25.3477	0
gbm_tcga_pan_can_atlas_2018	TCGA-19-1390	1:DECEASED	1	25.3805	0
gbm_tcga_pan_can_atlas_2018	TCGA-12-1599	1:DECEASED	1	25.6764	0
gbm_tcga_pan_can_atlas_2018	TCGA-02-0332	1:DECEASED	1	25.7093	0
gbm_tcga_pan_can_atlas_2018	TCGA-08-0347	1:DECEASED	1	25.7093	0
gbm_tcga_pan_can_atlas_2018	TCGA-12-0670	1:DECEASED	1	25.9723	0
gbm_tcga_pan_can_atlas_2018	TCGA-14-0866	1:DECEASED	1	26.334	0
gbm_tcga_pan_can_atlas_2018	TCGA-06-0743	1:DECEASED	1	26.3997	0
gbm_tcga_pan_can_atlas_2018	TCGA-02-0068	1:DECEASED	1	26.4326	0
gbm_tcga_pan_can_atlas_2018	TCGA-12-0688	1:DECEASED	1	26.6627	0
gbm_tcga_pan_can_atlas_2018	TCGA-06-0137	1:DECEASED	1	26.6956	0
gbm_tcga_pan_can_atlas_2018	TCGA-06-0939	1:DECEASED	1	26.7614	0
gbm_tcga_pan_can_atlas_2018	TCGA-06-1800	1:DECEASED	1	26.7942	0
gbm_tcga_pan_can_atlas_2018	TCGA-12-3648	1:DECEASED	1	26.9257	0
gbm_tcga_pan_can_atlas_2018	TCGA-02-0102	1:DECEASED	1	27.0244	0
gbm_tcga_pan_can_atlas_2018	TCGA-06-0187	1:DECEASED	1	27.2216	0
gbm_tcga_pan_can_atlas_2018	TCGA-02-0079	1:DECEASED	1	27.2545	0
gbm_tcga_pan_can_atlas_2018	TCGA-12-0826	1:DECEASED	1	27.7805	0
gbm_tcga_pan_can_atlas_2018	TCGA-12-0707	1:DECEASED	1	28.4052	0
gbm_tcga_pan_can_atlas_2018	TCGA-14-0871	1:DECEASED	1	28.9312	0
gbm_tcga_pan_can_atlas_2018	TCGA-16-1045	1:DECEASED	1	29.0298	0
gbm_tcga_pan_can_atlas_2018	TCGA-08-0350	1:DECEASED	1	29.2271	0
gbm_tcga_pan_can_atlas_2018	TCGA-27-1836	1:DECEASED	1	30.049	0
gbm_tcga_pan_can_atlas_2018	TCGA-14-1454	1:DECEASED	1	30.1805	0
gbm_tcga_pan_can_atlas_2018	TCGA-08-0356	1:DECEASED	1	31.101	0
gbm_tcga_pan_can_atlas_2018	TCGA-14-1402	1:DECEASED	1	32.0544	0
gbm_tcga_pan_can_atlas_2018	TCGA-12-1091	1:DECEASED	1	33.2051	0
gbm_tcga_pan_can_atlas_2018	TCGA-06-0129	1:DECEASED	1	33.6654	0
gbm_tcga_pan_can_atlas_2018	TCGA-76-6662	1:DECEASED	1	34.4544	0
gbm_tcga_pan_can_atlas_2018	TCGA-12-0619	1:DECEASED	1	34.9147	0
gbm_tcga_pan_can_atlas_2018	TCGA-12-3652	1:DECEASED	1	34.9147	0
gbm_tcga_pan_can_atlas_2018	TCGA-06-0414	1:DECEASED	1	35.1119	0
gbm_tcga_pan_can_atlas_2018	TCGA-02-0010	1:DECEASED	1	35.4078	0
gbm_tcga_pan_can_atlas_2018	TCGA-76-4935	1:DECEASED	1	36.8544	0
gbm_tcga_pan_can_atlas_2018	TCGA-08-0357	1:DECEASED	1	37.5777	0
gbm_tcga_pan_can_atlas_2018	TCGA-08-0245	1:DECEASED	1	37.8407	0
gbm_tcga_pan_can_atlas_2018	TCGA-12-0662	1:DECEASED	1	38.1694	0
gbm_tcga_pan_can_atlas_2018	TCGA-12-0827	1:DECEASED	1	38.7612	0
gbm_tcga_pan_can_atlas_2018	TCGA-06-0192	1:DECEASED	1	38.9585	0
gbm_tcga_pan_can_atlas_2018	TCGA-06-0879	1:DECEASED	1	40.405	0
gbm_tcga_pan_can_atlas_2018	TCGA-27-1834	1:DECEASED	1	40.5365	0
gbm_tcga_pan_can_atlas_2018	TCGA-08-0512	1:DECEASED	1	42.1475	0
gbm_tcga_pan_can_atlas_2018	TCGA-02-0025	1:DECEASED	1	42.7393	0
gbm_tcga_pan_can_atlas_2018	TCGA-12-0773	1:DECEASED	1	43.2324	0
gbm_tcga_pan_can_atlas_2018	TCGA-12-3646	1:DECEASED	1	44.0214	0
gbm_tcga_pan_can_atlas_2018	TCGA-06-0188	1:DECEASED	1	44.5803	0
gbm_tcga_pan_can_atlas_2018	TCGA-06-0151	1:DECEASED	1	46.5858	0
gbm_tcga_pan_can_atlas_2018	TCGA-06-0744	1:DECEASED	1	46.8817	0
gbm_tcga_pan_can_atlas_2018	TCGA-02-0432	1:DECEASED	1	47.1118	0
gbm_tcga_pan_can_atlas_2018	TCGA-06-0125	1:DECEASED	1	47.605	0
gbm_tcga_pan_can_atlas_2018	TCGA-76-4932	1:DECEASED	1	47.9337	0
gbm_tcga_pan_can_atlas_2018	TCGA-06-0241	1:DECEASED	1	48.6899	0
gbm_tcga_pan_can_atlas_2018	TCGA-02-0116	1:DECEASED	1	48.9529	0
gbm_tcga_pan_can_atlas_2018	TCGA-15-1444	1:DECEASED	1	50.531	0
gbm_tcga_pan_can_atlas_2018	TCGA-02-0085	1:DECEASED	1	51.32	0
gbm_tcga_pan_can_atlas_2018	TCGA-02-0024	1:DECEASED	1	53.0953	0
gbm_tcga_pan_can_atlas_2018	TCGA-12-0772	1:DECEASED	1	53.8515	0
gbm_tcga_pan_can_atlas_2018	TCGA-06-0164	1:DECEASED	1	56.909	0
gbm_tcga_pan_can_atlas_2018	TCGA-08-0517	1:DECEASED	1	58.6843	0
gbm_tcga_pan_can_atlas_2018	TCGA-12-3644	1:DECEASED	1	59.7692	0
gbm_tcga_pan_can_atlas_2018	TCGA-02-0104	1:DECEASED	1	64.9965	0
gbm_tcga_pan_can_atlas_2018	TCGA-08-0351	1:DECEASED	1	65.3253	0
gbm_tcga_pan_can_atlas_2018	TCGA-06-0184	1:DECEASED	1	69.8951	0
gbm_tcga_pan_can_atlas_2018	TCGA-06-0409	1:DECEASED	1	72.3609	0
gbm_tcga_pan_can_atlas_2018	TCGA-02-0021	1:DECEASED	1	77.6539	0
gbm_tcga_pan_can_atlas_2018	TCGA-02-0014	1:DECEASED	1	82.5854	0
gbm_tcga_pan_can_atlas_2018	TCGA-02-0016	1:DECEASED	1	87.0566	0
gbm_tcga_pan_can_atlas_2018	TCGA-06-0178	1:DECEASED	1	88.1415	0
gbm_tcga_pan_can_atlas_2018	TCGA-02-0080	1:DECEASED	1	89.7196	0
gbm_tcga_pan_can_atlas_2018	TCGA-02-0028	1:DECEASED	1	90.5743	0
gbm_tcga_pan_can_atlas_2018	TCGA-12-0818	1:DECEASED	1	91.7579	0
gbm_tcga_pan_can_atlas_2018	TCGA-12-0656	1:DECEASED	1	94.7825	0
gbm_tcga_pan_can_atlas_2018	TCGA-02-0114	1:DECEASED	1	99.977	0
gbm_tcga_pan_can_atlas_2018	TCGA-08-0344	1:DECEASED	1	115.856	0
gbm_tcga_pan_can_atlas_2018	TCGA-06-6693	1:DECEASED	1	120.558	0
gbm_tcga_pan_can_atlas_2018	TCGA-12-1088	1:DECEASED	1	127.593	0
gbm_tcga_pan_can_atlas_2018	TCGA-26-6174	0:LIVING	0	2.33422	0
gbm_tcga_pan_can_atlas_2018	TCGA-28-1756	0:LIVING	0	2.82737	0
gbm_tcga_pan_can_atlas_2018	TCGA-28-2499	0:LIVING	0	3.12325	0
gbm_tcga_pan_can_atlas_2018	TCGA-19-0964	0:LIVING	0	3.38626	0
gbm_tcga_pan_can_atlas_2018	TCGA-14-4157	0:LIVING	0	3.41914	0
gbm_tcga_pan_can_atlas_2018	TCGA-14-3477	0:LIVING	0	3.78078	0
gbm_tcga_pan_can_atlas_2018	TCGA-4W-AA9R	0:LIVING	0	4.07667	0
gbm_tcga_pan_can_atlas_2018	TCGA-16-0861	0:LIVING	0	4.3068	0
gbm_tcga_pan_can_atlas_2018	TCGA-74-6577	0:LIVING	0	4.33968	0
gbm_tcga_pan_can_atlas_2018	TCGA-19-4068	0:LIVING	0	4.50406	0
gbm_tcga_pan_can_atlas_2018	TCGA-06-5859	0:LIVING	0	4.56981	0
gbm_tcga_pan_can_atlas_2018	TCGA-06-6698	0:LIVING	0	4.76707	0
gbm_tcga_pan_can_atlas_2018	TCGA-06-6700	0:LIVING	0	4.76707	0
gbm_tcga_pan_can_atlas_2018	TCGA-28-2509	0:LIVING	0	4.76707	0
gbm_tcga_pan_can_atlas_2018	TCGA-06-6701	0:LIVING	0	4.96433	0
gbm_tcga_pan_can_atlas_2018	TCGA-06-5417	0:LIVING	0	5.09583	0
gbm_tcga_pan_can_atlas_2018	TCGA-28-2514	0:LIVING	0	5.26022	0
gbm_tcga_pan_can_atlas_2018	TCGA-26-5134	0:LIVING	0	5.49035	0
gbm_tcga_pan_can_atlas_2018	TCGA-06-0171	1:DECEASED	1	13.1177	0
gbm_tcga_pan_can_atlas_2018	TCGA-15-1449	1:DECEASED	1	13.282	0
gbm_tcga_pan_can_atlas_2018	TCGA-06-0238	1:DECEASED	1	13.3149	0
gbm_tcga_pan_can_atlas_2018	TCGA-41-2572	1:DECEASED	1	13.3478	0
gbm_tcga_pan_can_atlas_2018	TCGA-06-1804	1:DECEASED	1	13.6108	0
gbm_tcga_pan_can_atlas_2018	TCGA-06-0237	1:DECEASED	1	13.6437	0
gbm_tcga_pan_can_atlas_2018	TCGA-14-0790	1:DECEASED	1	13.7752	0
gbm_tcga_pan_can_atlas_2018	TCGA-02-0285	1:DECEASED	1	13.8738	0
gbm_tcga_pan_can_atlas_2018	TCGA-26-1439	1:DECEASED	1	13.8738	0
gbm_tcga_pan_can_atlas_2018	TCGA-06-0154	1:DECEASED	1	13.9396	0
gbm_tcga_pan_can_atlas_2018	TCGA-08-0390	1:DECEASED	1	13.9724	0
gbm_tcga_pan_can_atlas_2018	TCGA-16-1063	1:DECEASED	1	13.9724	0
gbm_tcga_pan_can_atlas_2018	TCGA-16-1056	1:DECEASED	1	14.0053	0
gbm_tcga_pan_can_atlas_2018	TCGA-27-1837	1:DECEASED	1	14.0382	0
gbm_tcga_pan_can_atlas_2018	TCGA-19-5958	1:DECEASED	1	14.0711	0
gbm_tcga_pan_can_atlas_2018	TCGA-02-0034	1:DECEASED	1	14.1368	0
gbm_tcga_pan_can_atlas_2018	TCGA-02-0289	1:DECEASED	1	14.2026	0
gbm_tcga_pan_can_atlas_2018	TCGA-06-0686	1:DECEASED	1	14.2026	0
gbm_tcga_pan_can_atlas_2018	TCGA-19-0963	1:DECEASED	1	14.2683	0
gbm_tcga_pan_can_atlas_2018	TCGA-06-0133	1:DECEASED	1	14.3012	0
gbm_tcga_pan_can_atlas_2018	TCGA-27-2527	1:DECEASED	1	14.3998	0
gbm_tcga_pan_can_atlas_2018	TCGA-02-0271	1:DECEASED	1	14.4656	0
gbm_tcga_pan_can_atlas_2018	TCGA-02-0422	1:DECEASED	1	14.4985	0
gbm_tcga_pan_can_atlas_2018	TCGA-12-1097	1:DECEASED	1	14.5313	0
gbm_tcga_pan_can_atlas_2018	TCGA-12-3653	1:DECEASED	1	14.5313	0
gbm_tcga_pan_can_atlas_2018	TCGA-06-A7TK	1:DECEASED	1	14.5971	0
gbm_tcga_pan_can_atlas_2018	TCGA-02-0047	1:DECEASED	1	14.7286	0
gbm_tcga_pan_can_atlas_2018	TCGA-12-0616	1:DECEASED	1	14.7286	0
gbm_tcga_pan_can_atlas_2018	TCGA-12-1600	1:DECEASED	1	14.7286	0
gbm_tcga_pan_can_atlas_2018	TCGA-12-0780	1:DECEASED	1	14.8601	0
gbm_tcga_pan_can_atlas_2018	TCGA-32-1987	1:DECEASED	1	14.8601	0
gbm_tcga_pan_can_atlas_2018	TCGA-08-0380	1:DECEASED	1	14.9259	0
gbm_tcga_pan_can_atlas_2018	TCGA-12-0778	1:DECEASED	1	14.9259	0
gbm_tcga_pan_can_atlas_2018	TCGA-12-5295	1:DECEASED	1	14.9259	0
gbm_tcga_pan_can_atlas_2018	TCGA-28-5204	1:DECEASED	1	14.9259	0
gbm_tcga_pan_can_atlas_2018	TCGA-19-5960	1:DECEASED	1	14.9587	0
gbm_tcga_pan_can_atlas_2018	TCGA-06-0214	1:DECEASED	1	15.0245	0
gbm_tcga_pan_can_atlas_2018	TCGA-32-2495	1:DECEASED	1	15.0245	0
gbm_tcga_pan_can_atlas_2018	TCGA-12-0769	1:DECEASED	1	15.0574	0
gbm_tcga_pan_can_atlas_2018	TCGA-02-0051	1:DECEASED	1	15.0902	0
gbm_tcga_pan_can_atlas_2018	TCGA-14-0736	1:DECEASED	1	15.1231	0
gbm_tcga_pan_can_atlas_2018	TCGA-41-5651	1:DECEASED	1	15.1231	0
gbm_tcga_pan_can_atlas_2018	TCGA-12-3649	1:DECEASED	1	15.2218	0
gbm_tcga_pan_can_atlas_2018	TCGA-06-1802	1:DECEASED	1	15.3204	0
gbm_tcga_pan_can_atlas_2018	TCGA-06-1806	1:DECEASED	1	15.3204	0
gbm_tcga_pan_can_atlas_2018	TCGA-08-0389	1:DECEASED	1	15.3533	0
gbm_tcga_pan_can_atlas_2018	TCGA-12-0615	1:DECEASED	1	15.3533	0
gbm_tcga_pan_can_atlas_2018	TCGA-32-1970	1:DECEASED	1	15.3861	0
gbm_tcga_pan_can_atlas_2018	TCGA-06-0189	1:DECEASED	1	15.419	0
gbm_tcga_pan_can_atlas_2018	TCGA-02-0115	1:DECEASED	1	15.6491	0
gbm_tcga_pan_can_atlas_2018	TCGA-12-1598	1:DECEASED	1	15.6491	0
gbm_tcga_pan_can_atlas_2018	TCGA-27-2528	1:DECEASED	1	15.7806	0
gbm_tcga_pan_can_atlas_2018	TCGA-12-1095	1:DECEASED	1	15.8464	0
gbm_tcga_pan_can_atlas_2018	TCGA-32-1978	1:DECEASED	1	15.8464	0
gbm_tcga_pan_can_atlas_2018	TCGA-02-0330	1:DECEASED	1	15.9122	0
gbm_tcga_pan_can_atlas_2018	TCGA-02-0290	1:DECEASED	1	15.945	0
gbm_tcga_pan_can_atlas_2018	TCGA-14-1034	1:DECEASED	1	15.945	0
gbm_tcga_pan_can_atlas_2018	TCGA-32-2615	1:DECEASED	1	15.945	0
gbm_tcga_pan_can_atlas_2018	TCGA-08-0525	1:DECEASED	1	15.9779	0
gbm_tcga_pan_can_atlas_2018	TCGA-12-1093	1:DECEASED	1	15.9779	0
gbm_tcga_pan_can_atlas_2018	TCGA-27-2523	1:DECEASED	1	16.0765	0
gbm_tcga_pan_can_atlas_2018	TCGA-02-0451	1:DECEASED	1	16.208	0
gbm_tcga_pan_can_atlas_2018	TCGA-16-0850	1:DECEASED	1	16.3724	0
gbm_tcga_pan_can_atlas_2018	TCGA-14-0865	1:DECEASED	1	16.5039	0
gbm_tcga_pan_can_atlas_2018	TCGA-02-0258	1:DECEASED	1	16.5368	0
gbm_tcga_pan_can_atlas_2018	TCGA-06-0881	1:DECEASED	1	16.5697	0
gbm_tcga_pan_can_atlas_2018	TCGA-27-1831	1:DECEASED	1	16.6026	0
gbm_tcga_pan_can_atlas_2018	TCGA-06-2565	1:DECEASED	1	16.6354	0
gbm_tcga_pan_can_atlas_2018	TCGA-76-6191	1:DECEASED	1	16.7012	0
gbm_tcga_pan_can_atlas_2018	TCGA-27-2521	1:DECEASED	1	16.7669	0
gbm_tcga_pan_can_atlas_2018	TCGA-02-2466	1:DECEASED	1	16.7998	0
gbm_tcga_pan_can_atlas_2018	TCGA-19-5959	1:DECEASED	1	16.7998	0
gbm_tcga_pan_can_atlas_2018	TCGA-02-0260	1:DECEASED	1	16.9313	0
gbm_tcga_pan_can_atlas_2018	TCGA-32-1991	1:DECEASED	1	16.9313	0
gbm_tcga_pan_can_atlas_2018	TCGA-02-0089	1:DECEASED	1	16.9642	0
gbm_tcga_pan_can_atlas_2018	TCGA-76-6282	1:DECEASED	1	17.0628	0
gbm_tcga_pan_can_atlas_2018	TCGA-19-5950	1:DECEASED	1	17.1943	0
gbm_tcga_pan_can_atlas_2018	TCGA-14-2554	1:DECEASED	1	17.4902	0
gbm_tcga_pan_can_atlas_2018	TCGA-16-0848	1:DECEASED	1	17.5888	0
gbm_tcga_pan_can_atlas_2018	TCGA-76-4927	1:DECEASED	1	17.5888	0
gbm_tcga_pan_can_atlas_2018	TCGA-02-0107	1:DECEASED	1	17.6546	0
gbm_tcga_pan_can_atlas_2018	TCGA-06-2561	1:DECEASED	1	17.6546	0
gbm_tcga_pan_can_atlas_2018	TCGA-02-0266	1:DECEASED	1	17.7204	0
gbm_tcga_pan_can_atlas_2018	TCGA-06-0147	1:DECEASED	1	17.7861	0
gbm_tcga_pan_can_atlas_2018	TCGA-14-1821	1:DECEASED	1	17.7861	0
gbm_tcga_pan_can_atlas_2018	TCGA-14-1823	1:DECEASED	1	17.8519	0
gbm_tcga_pan_can_atlas_2018	TCGA-28-5208	1:DECEASED	1	17.8847	0
gbm_tcga_pan_can_atlas_2018	TCGA-08-0354	1:DECEASED	1	17.9505	0
gbm_tcga_pan_can_atlas_2018	TCGA-08-0386	1:DECEASED	1	18.0162	0
gbm_tcga_pan_can_atlas_2018	TCGA-27-2519	1:DECEASED	1	18.082	0
gbm_tcga_pan_can_atlas_2018	TCGA-02-0043	1:DECEASED	1	18.3121	0
gbm_tcga_pan_can_atlas_2018	TCGA-02-0006	1:DECEASED	1	18.345	0
gbm_tcga_pan_can_atlas_2018	TCGA-08-0529	1:DECEASED	1	18.4108	0
gbm_tcga_pan_can_atlas_2018	TCGA-12-0820	1:DECEASED	1	18.4765	0
gbm_tcga_pan_can_atlas_2018	TCGA-76-6663	1:DECEASED	1	18.6409	0
gbm_tcga_pan_can_atlas_2018	TCGA-19-5952	1:DECEASED	1	18.9039	0
gbm_tcga_pan_can_atlas_2018	TCGA-26-5136	1:DECEASED	1	18.9697	0
gbm_tcga_pan_can_atlas_2018	TCGA-32-5222	1:DECEASED	1	19.2327	0
gbm_tcga_pan_can_atlas_2018	TCGA-14-1037	1:DECEASED	1	19.2984	0
gbm_tcga_pan_can_atlas_2018	TCGA-08-0518	1:DECEASED	1	19.3313	0
gbm_tcga_pan_can_atlas_2018	TCGA-06-0150	1:DECEASED	1	19.4628	0
gbm_tcga_pan_can_atlas_2018	TCGA-32-1979	1:DECEASED	1	19.4957	0
gbm_tcga_pan_can_atlas_2018	TCGA-08-0516	1:DECEASED	1	19.5943	0
gbm_tcga_pan_can_atlas_2018	TCGA-06-0168	1:DECEASED	1	19.6601	0
gbm_tcga_pan_can_atlas_2018	TCGA-02-0064	1:DECEASED	1	19.7258	0
gbm_tcga_pan_can_atlas_2018	TCGA-06-0221	1:DECEASED	1	19.8244	0
gbm_tcga_pan_can_atlas_2018	TCGA-02-0057	1:DECEASED	1	19.8573	0
gbm_tcga_pan_can_atlas_2018	TCGA-06-0146	1:DECEASED	1	20.0875	0
gbm_tcga_pan_can_atlas_2018	TCGA-02-0023	1:DECEASED	1	20.1203	0
gbm_tcga_pan_can_atlas_2018	TCGA-06-0179	1:DECEASED	1	20.2518	0
gbm_tcga_pan_can_atlas_2018	TCGA-02-2486	1:DECEASED	1	20.3176	0
gbm_tcga_pan_can_atlas_2018	TCGA-32-4209	1:DECEASED	1	20.3176	0
gbm_tcga_pan_can_atlas_2018	TCGA-06-0124	1:DECEASED	1	20.3833	0
gbm_tcga_pan_can_atlas_2018	TCGA-12-0703	1:DECEASED	1	20.3833	0
gbm_tcga_pan_can_atlas_2018	TCGA-06-0240	1:DECEASED	1	20.4162	0
gbm_tcga_pan_can_atlas_2018	TCGA-RR-A6KC	1:DECEASED	1	20.5477	0
gbm_tcga_pan_can_atlas_2018	TCGA-12-0829	1:DECEASED	1	20.5806	0
gbm_tcga_pan_can_atlas_2018	TCGA-02-0015	1:DECEASED	1	20.6135	0
gbm_tcga_pan_can_atlas_2018	TCGA-02-0011	1:DECEASED	1	20.7121	0
gbm_tcga_pan_can_atlas_2018	TCGA-06-0882	1:DECEASED	1	20.7779	0
gbm_tcga_pan_can_atlas_2018	TCGA-32-2494	1:DECEASED	1	20.7779	0
gbm_tcga_pan_can_atlas_2018	TCGA-02-0075	1:DECEASED	1	20.8436	0
gbm_tcga_pan_can_atlas_2018	TCGA-76-6286	1:DECEASED	1	20.9751	0
gbm_mayo_pdx_sarkaria_2019	Mayo-PDX-Sarkaria-102	1:DECEASED	1	21	1
gbm_mayo_pdx_sarkaria_2019	Mayo-PDX-Sarkaria-28	1:DECEASED	1	8.04	1
gbm_mayo_pdx_sarkaria_2019	Mayo-PDX-Sarkaria-56	0:LIVING	0	5.76	1
gbm_mayo_pdx_sarkaria_2019	Mayo-PDX-Sarkaria-85	1:DECEASED	1	1.56	1
gbm_tcga_pan_can_atlas_2018	TCGA-06-5411	1:DECEASED	1	8.35059	1
gbm_tcga_pan_can_atlas_2018	TCGA-06-5416	0:LIVING	0	6.70678	1
gbm_tcga_pan_can_atlas_2018	TCGA-15-0742	1:DECEASED	1	13.7752	1
gbm_tcga_pan_can_atlas_2018	TCGA-19-2621	1:DECEASED	1	1.08492	1
gbm_mayo_pdx_sarkaria_2019	Mayo-PDX-Sarkaria-192	1:DECEASED	1	30.36	1
gbm_tcga_pan_can_atlas_2018	TCGA-RR-A6KA	deceased	1	6.27938	1
gbm_tcga_pan_can_atlas_2018	TCGA-26-5133	censored	0	14.8601	1
