# Supplementary material for: Lysyl oxidase-like 1 predicts the prognosis of patients with primary glioblastoma and promotes tumor invasion via EMT pathway
Source: PeerJ. 2024 Jul 5;12:e17579. doi: 10.7717/peerj.17579 (PMC11229686; doi:10.7717/peerj.17579)
Supplement: Supplemental Information 6 [file peerj-12-17579-s006.xlsx]

## Sheet: Sheet1
Western blots of Figure 7A
Group1	sh-NT	sh-Loxl1-1#	sh-Loxl1-2#
Loxl1	3661.12	957.165	1218.45
GAPDH	46968.2	44515.6	44026.7
Group2	sh-NT	sh-Loxl1-1#	sh-Loxl1-2#
Loxl1	4040.53	2056.22	1602.32
GAPDH	51018.7	48096.7	52667.5
Group3	sh-NT	sh-Loxl1-1#	sh-Loxl1-2#
Loxl1	4525.99	514.538	1048.02
GAPDH	55114.6	56002	58808.7
CCK-8 of Figure 7C
Group1	sh-NT					sh-Loxl1-1#					sh-Loxl1-2#
24h	0.1729	0.1686	0.1674	0.1596	0.2079	0.1637	0.1623	0.1455	0.1778	0.1708	0.1794	0.1693	0.1543	0.1461	0.1712
48h	0.6392	0.7099	0.6644	0.633	0.6297	0.6586	0.5319	0.5895	0.5922	0.4984	0.6284	0.462	0.5177	0.6097	0.6927
72h	1.3285	1.2312	1.2336	1.1845	1.2051	0.9859	1.1541	0.8923	0.9697	1.206	1.2355	0.9579	1.0767	1.0875	1.0693
96h	2.4986	2.5079	2.181	2.479	2.5099	1.7615	2.0949	2.1741	1.895	2.144	1.8246	1.9567	1.9788	2.2017	2.2927
Western blots of Figure 7D
Group1	sh-NT	sh-Loxl1-1#	sh-Loxl1-2#
N-cadherin	15740.2	11898.6	8962.28
GAPDH	31547.1	39098.6	32226.2
Group2	sh-NT	sh-Loxl1-1#	sh-Loxl1-2#
N-cadherin	17882.5	7634.92	4655.18
GAPDH	30273.8	35457.1	29767.1
Group3	sh-NT	sh-Loxl1-1#	sh-Loxl1-2#
N-cadherin	26284.8	15465.2	9188.16
GAPDH	33409.4	34426.3	36124.2
Western blots of Figure 7F
Group1	sh-NT	sh-Loxl1-1#	sh-Loxl1-2#
E-cadherin	20437.3	33343	30791.3
GAPDH	48430.3	39122.2	50132.7
Group2	sh-NT	sh-Loxl1-1#	sh-Loxl1-2#
E-cadherin	22668	33820.1	53919.9
GAPDH	50513.4	47069.7	60650.9
Group3	sh-NT	sh-Loxl1-1#	sh-Loxl1-2#
E-cadherin	9144.73	40308.3	31160.6
GAPDH	48685.6	49825.1	52077.4
Western blots of Figure 7H
Group1	sh-NT	sh-Loxl1-1#	sh-Loxl1-2#
Vimentin	9448.56	2026.41	4311.66
GAPDH	49975.9	46471	44569.1
Group2	sh-NT	sh-Loxl1-1#	sh-Loxl1-2#
Vimentin	9312.68	3867.18	1642.89
GAPDH	51992.1	54722.7	53357.8
Group3	sh-NT	sh-Loxl1-1#	sh-Loxl1-2#
Vimentin	16576.5	5244.88	2576.81
GAPDH	54331.6	46434.6	40581.6
Western blots of Figure 7J
Group1	sh-NT	sh-Loxl1-1#	sh-Loxl1-2#
Snai1	31902.7	6094.19	2912.7
GAPDH	44845.8	41923.9	42066.8
Group2	sh-NT	sh-Loxl1-1#	sh-Loxl1-2#
Snai1	22182.6	12276.9	8588.22
GAPDH	44725	39549.8	32722.2
Group3	sh-NT	sh-Loxl1-1#	sh-Loxl1-2#
Snai1	22599.9	9938.34	8742.51
GAPDH	59479.5	49702.5	39741.4
Wound healing assay of Figure 7G
Group1	sh-NT	sh-Loxl1-1#	sh-Loxl1-2#
Area-0h	10.96	12.002	11.48
Area-24h	2.92043	7.50546	7.04371
Group2	sh-NT	sh-Loxl1-1#	sh-Loxl1-2#
Area-0h	12.2929	11.2673	12.4321
Area-24h	2.1402	8.63003	8.92124
Group3	sh-NT	sh-Loxl1-1#	sh-Loxl1-2#
Area-0h	13.5851	12.6976	12.3823
Area-24h	3.33384	8.74644	9.93638
Transwell invasion assay of Figure 7I
	sh-NT	sh-Loxl1-1#	sh-Loxl1-2#
Group1	260.5	1.1	22
Group2	239.8	2.4	14.9
Group3	201.4	3.2	17.1
